# Supplementary material for: Structural Mechanism of Receptor-Triggered MyD88 Oligomeric Assembly in Innate Immune Signaling
Source: Nat Commun. 2026 Apr 17;17:5364. doi: 10.1038/s41467-026-71836-8 (PMC13276377; doi:10.1038/s41467-026-71836-8)
Supplement: Supplementary file 8 — Source Data [file 41467_2026_71836_MOESM8_ESM.xlsx]

## Sheet: Fig. 1c
Time [min]	0	4.99353	9.99322	14.9932	19.9929	24.9925	29.9924	34.9922	39.9919	44.9917	49.9916	54.9915	59.9913	64.991	69.9907	74.9904	79.9902	84.99	89.99	94.9898	99.9895	104.989	109.989	114.989	119.989	124.988	129.988	134.988	139.988	144.988	149.987	154.987	159.987	164.987	169.986	174.986	179.986	184.986	189.985	194.985	199.985	204.985	209.984	214.984	219.984	224.984	229.984	234.984	239.983
300 µM TIRMyD88	0.048	0.0492	0.0487	0.051	0.0522	0.0574	0.0776	0.1222	0.1826	0.2455	0.3079	0.3561	0.4047	0.448	0.4873	0.523	0.556	0.5867	0.6153	0.6412	0.6646	0.6855	0.7043	0.7211	0.7358	0.7491	0.7607	0.7713	0.7809	0.7895	0.7974	0.8043	0.8109	0.8168	0.8222	0.8273	0.8317	0.8361	0.8403	0.8437	0.847	0.8503	0.8532	0.856	0.8586	0.8611	0.8635	0.8657	0.8678
	0.0474	0.0492	0.0475	0.0488	0.0497	0.0539	0.0649	0.0944	0.1468	0.206	0.2608	0.3189	0.3575	0.3995	0.4389	0.4745	0.5079	0.5382	0.5667	0.5923	0.6154	0.6363	0.6551	0.6719	0.6864	0.6999	0.7116	0.7225	0.7325	0.7414	0.7495	0.7568	0.7636	0.7697	0.7752	0.7805	0.7853	0.7896	0.7939	0.7977	0.8012	0.8046	0.8077	0.8109	0.8135	0.8163	0.8187	0.8211	0.8232
	0.0467	0.0477	0.0477	0.0476	0.0485	0.0513	0.0605	0.0839	0.1291	0.1874	0.2447	0.2982	0.343	0.386	0.4257	0.4622	0.4951	0.5259	0.5548	0.5816	0.6061	0.6287	0.6493	0.668	0.6843	0.6993	0.7126	0.7245	0.7351	0.7447	0.7537	0.7615	0.7688	0.7753	0.7812	0.787	0.7918	0.7965	0.8008	0.8048	0.8085	0.8121	0.8153	0.8186	0.8213	0.8241	0.8267	0.829	0.8314
250 µM TIRMyD88	0.0397	0.0354	0.0388	0.0384	0.0381	0.0397	0.0417	0.0409	0.041	0.0423	0.0433	0.0454	0.0464	0.0508	0.056	0.0614	0.0684	0.0775	0.0889	0.1009	0.1149	0.1294	0.1441	0.1577	0.1706	0.1839	0.1981	0.2121	0.2258	0.24	0.253	0.2661	0.2785	0.2913	0.3023	0.314	0.325	0.3348	0.3451	0.3555	0.3654	0.375	0.3846	0.3936	0.4027	0.4115	0.4203	0.4304	0.44
	0.0349	0.0354	0.0352	0.0362	0.0363	0.0364	0.0383	0.04	0.04	0.04	0.0408	0.0419	0.0439	0.047	0.0511	0.0566	0.0616	0.0704	0.0789	0.0897	0.1014	0.1142	0.1263	0.1408	0.1548	0.1675	0.181	0.1936	0.2075	0.2207	0.2335	0.2497	0.2626	0.2787	0.2932	0.3058	0.318	0.3279	0.3387	0.3469	0.3566	0.3655	0.3741	0.3827	0.3906	0.3996	0.4063	0.4149	0.4219
	0.0356	0.0371	0.0367	0.0369	0.0383	0.0374	0.0392	0.0399	0.0411	0.041	0.0417	0.043	0.0454	0.0482	0.0517	0.0565	0.0626	0.0694	0.0775	0.0872	0.0995	0.1117	0.1234	0.1381	0.1498	0.1617	0.1736	0.1868	0.2002	0.2126	0.2237	0.2365	0.2495	0.2635	0.2739	0.2853	0.2951	0.3045	0.3148	0.3239	0.3322	0.3409	0.3489	0.3579	0.3669	0.3758	0.3841	0.3929	0.4015
200 µM TIRMyD88	0.0308	0.0286	0.0292	0.0301	0.0301	0.0302	0.0299	0.032	0.0315	0.0321	0.0342	0.0343	0.0345	0.0357	0.0369	0.0381	0.0391	0.0399	0.0417	0.042	0.0431	0.0443	0.0455	0.0467	0.0477	0.0492	0.0512	0.0542	0.0551	0.0572	0.0589	0.0605	0.0626	0.0626	0.0658	0.0667	0.0692	0.0711	0.0721	0.0737	0.0753	0.0768	0.0796	0.0816	0.0853	0.0879	0.0895	0.0922	0.093
	0.0289	0.0277	0.0285	0.029	0.0284	0.03	0.0288	0.0289	0.0299	0.0306	0.0305	0.0312	0.0312	0.0308	0.0321	0.0316	0.0317	0.0325	0.0322	0.0324	0.0329	0.0333	0.0336	0.035	0.034	0.0343	0.0345	0.0345	0.0349	0.0361	0.0371	0.0357	0.0365	0.0372	0.0369	0.0376	0.0383	0.0382	0.0387	0.0392	0.0396	0.04	0.0403	0.0409	0.0416	0.0417	0.0428	0.0431	0.0436
	0.0304	0.0295	0.03	0.0293	0.0304	0.031	0.0306	0.0317	0.031	0.0314	0.0325	0.0319	0.0323	0.0325	0.0339	0.0323	0.0341	0.0337	0.0335	0.0338	0.034	0.0347	0.0355	0.0362	0.036	0.0368	0.0368	0.0377	0.0379	0.0381	0.0382	0.0394	0.04	0.0406	0.0425	0.0431	0.0436	0.0444	0.0453	0.0468	0.047	0.0477	0.0486	0.0495	0.0504	0.0513	0.0525	0.0533	0.0542
[truncated: 13 more columns]

## Sheet: Fig. 4b
	no IL-18			IL-18				Dunnett's multiple comparisons test with Log2-transformed fold change(IL-18/noIL-18))	P Value
mock	0.0368973	0.0431953	0.0436453	8.00961	5.59259	7.40278		wild vs. mock	<0.0001
wild	0.121106	0.111477	0.0901061	0.312253	0.312168	0.238901
N186A	0.0960979	0.0906889	0.0905531	0.275525	0.339352	0.230542		wild vs. N186A	>0.9999
Y187A	0.107793	0.115649	0.107559	0.49115	0.488617	0.518473		wild vs. Y187A	0.0763
R188A	0.134217	0.166117	0.166428	0.565304	0.619336	0.54934		wild vs. R188A	0.5886
R196A	0.0334225	0.0350993	0.0333769	5.20154	4.67894	4.82548		wild vs. R196A	<0.0001
R196C	0.0722415	0.043137	0.0248707	7.34774	3.99711	3.94157		wild vs. R196C	<0.0001
V198A	0.0635399	0.0436507	0.0306548	3.46578	3.8414	4.00347		wild vs. V198A	<0.0001
L199A	0.0859838	0.0888347	0.0820721	0.284656	0.246267	0.222509		wild vs. L199A	>0.9999
P200A	0.0603526	0.0376552	0.0375395	0.863037	0.802269	0.738181		wild vs. P200A	<0.0001
Q229A	0.0947844	0.112275	0.111168	0.277566	0.305695	0.221237		wild vs. Q229A	>0.9999
K231A	0.102679	0.12715	0.103436	0.45891	0.444273	0.331071		wild vs. K231A	0.6399
D234A	0.0568001	0.0680818	0.055284	0.53798	0.742021	0.769529		wild vs. D234A	<0.0001
F235A	0.0316497	0.0271769	0.0293936	0.397993	0.234056	0.178513		wild vs. F235A	<0.0001
K238A	0.0313038	0.0326674	0.0261494	2.44061	1.83383	1.73118		wild vs. K238A	<0.0001
F239A	0.0569623	0.0465918	0.0471407	0.923258	0.812388	0.645828		wild vs. F239A	<0.0001
L241A	0.0491867	0.035235	0.0391109	5.11027	3.78113	2.10124		wild vs. L241A	<0.0001
S242A	0.0633337	0.0549274	0.064578	0.386331	0.392431	0.245123		wild vs. S242A	0.0039
F235A/F239A	0.022519	0.0323606	0.0276993	1.18022	0.977974	0.967182		wild vs. F235A/F239A	<0.0001
P245A	0.16385	0.177044	0.179642	0.354662	0.34485	0.249752		wild vs. P245A	0.3475
P245Q	0.148613	0.120622	0.133113	0.339717	0.259591	0.198925		wild vs. P245Q	0.6447
G246A	0.122244	0.108899	0.0889353	0.441202	0.319967	0.357796		wild vs. G246A	0.8506
H248A	0.123385	0.0989384	0.124054	0.173214	0.147969	0.176528		wild vs. H248A	0.0199
K250A	0.199384	0.184778	0.181593	0.610353	0.622017	0.46032		wild vs. K250A	>0.9999
S266A	0.154968	0.103581	0.107112	0.385011	0.307119	0.292611		wild vs. S266A	>0.9999
I267A	0.0708396	0.0376626	0.0463667	1.53795	1.10864	1.40467		wild vs. I267A	<0.0001
R269A	0.122974	0.110363	0.10514	2.16617	1.39715	1.65659		wild vs. R269A	<0.0001
F270A	0.0596621	0.0519855	0.0468099	2.37266	1.42732	1.88815		wild vs. F270A	<0.0001
W284A	0.0383722	0.0391166	0.0302788	7.04042	4.82057	4.9984		wild vs. W284A	<0.0001

## Sheet: Fig. 6f
Time [min]	0	4.993	9.99278	14.9924	19.9924	24.9921	29.9916	34.9915	39.9913	44.9911	49.9908	54.9905	59.9903	64.99	69.9898	74.9896	79.9893	84.989	89.989	94.9885	99.9882	104.988	109.988	114.987	119.987	124.987	129.987	134.987	139.986	144.986	149.986	154.985	159.985	164.985	169.985	174.984	179.984	184.984	189.984	194.983	199.983	204.983	209.983	214.983	219.982	224.982	229.982	234.982	239.981
WT control	0.0306	0.0323	0.0321	0.033	0.0327	0.0323	0.0319	0.0326	0.0321	0.0339	0.0349	0.0347	0.0347	0.0374	0.0368	0.0369	0.038	0.0387	0.0399	0.0401	0.0416	0.0432	0.0448	0.0458	0.0475	0.0483	0.0504	0.0522	0.0524	0.0543	0.0558	0.056	0.0579	0.0586	0.0603	0.0623	0.0631	0.0646	0.066	0.0669	0.0686	0.0701	0.0714	0.0736	0.0756	0.0769	0.0787	0.0808	0.0824
	0.0292	0.0307	0.0303	0.03	0.0314	0.0306	0.0306	0.0304	0.0315	0.0318	0.0324	0.0335	0.0334	0.0349	0.0346	0.0353	0.0355	0.0362	0.0378	0.0379	0.0391	0.0408	0.0415	0.0425	0.0435	0.044	0.0456	0.0467	0.0483	0.0482	0.0491	0.051	0.0511	0.0524	0.0537	0.0545	0.0563	0.058	0.0584	0.0598	0.0616	0.0638	0.0637	0.0647	0.0702	0.0688	0.0708	0.0729	0.0748
	0.0329	0.0339	0.0336	0.0357	0.0344	0.0352	0.0366	0.0361	0.0373	0.0389	0.0393	0.0408	0.0412	0.0422	0.0443	0.044	0.0456	0.0467	0.0478	0.0493	0.05	0.0527	0.0536	0.0547	0.0566	0.0577	0.0589	0.0611	0.0631	0.064	0.0657	0.0674	0.0696	0.0704	0.0732	0.0738	0.0758	0.0776	0.0791	0.0821	0.0846	0.0861	0.0896	0.0912	0.0929	0.0964	0.1022	0.1053	0.1077
WT +GST-tag	0.0804	0.0656	0.0563	0.0523	0.0515	0.0535	0.0536	0.0528	0.0538	0.0543	0.0554	0.0562	0.0561	0.0568	0.0575	0.0588	0.0588	0.0594	0.0606	0.0616	0.0623	0.0628	0.0636	0.0639	0.0658	0.0654	0.0663	0.0674	0.067	0.0685	0.0683	0.0698	0.0705	0.0706	0.0726	0.072	0.0743	0.0733	0.0746	0.0749	0.0754	0.0756	0.0763	0.077	0.079	0.0793	0.0792	0.0805	0.0818
	0.051	0.0442	0.0444	0.0446	0.0455	0.0458	0.0455	0.0466	0.047	0.0473	0.0491	0.0503	0.0519	0.0525	0.0538	0.0536	0.0575	0.0569	0.058	0.0605	0.0612	0.0623	0.0646	0.064	0.0661	0.0666	0.0672	0.0682	0.0694	0.07	0.0718	0.0722	0.0726	0.0738	0.0735	0.0748	0.0755	0.0771	0.0779	0.0791	0.08	0.0811	0.0814	0.0827	0.0841	0.0835	0.0847	0.0863	0.0862
	0.0376	0.0417	0.0449	0.047	0.0456	0.0476	0.0482	0.0486	0.0489	0.0484	0.0496	0.0497	0.0515	0.0535	0.0519	0.0536	0.054	0.0561	0.0555	0.0564	0.0572	0.0583	0.0591	0.0597	0.0604	0.0615	0.0618	0.0628	0.0637	0.0646	0.0653	0.0652	0.0664	0.0675	0.0686	0.0689	0.0692	0.0707	0.0709	0.0718	0.0732	0.0736	0.075	0.0762	0.0764	0.0774	0.0784	0.0795	0.0795
WT +TIRTLR2	0.0302	0.0322	0.0323	0.0346	0.039	0.0375	0.0383	0.04	0.0429	0.043	0.0462	0.0466	0.0483	0.0491	0.0509	0.0521	0.0542	0.0561	0.0588	0.0619	0.0636	0.0673	0.0705	0.0747	0.0774	0.083	0.0877	0.0922	0.0993	0.1046	0.1127	0.1216	0.1236	0.1443	0.1528	0.1599	0.1702	0.1812	0.1904	0.1969	0.2056	0.2143	0.223	0.2318	0.2398	0.248	0.2557	0.2637	0.271
	0.0306	0.0313	0.0339	0.0346	0.0364	0.0372	0.0395	0.0401	0.0411	0.0417	0.0435	0.045	0.0462	0.0479	0.0486	0.0501	0.0528	0.0536	0.0553	0.057	0.0589	0.0612	0.0648	0.0678	0.0709	0.073	0.0786	0.083	0.0864	0.0926	0.0975	0.1035	0.1133	0.1181	0.125	0.1344	0.1534	0.1504	0.1584	0.1666	0.1782	0.1862	0.1955	0.2039	0.2123	0.2205	0.2287	0.2374	0.2451
	0.0303	0.0315	0.0324	0.0344	0.0343	0.0356	0.037	0.0393	0.041	0.0432	0.0444	0.0464	0.0475	0.05	0.0515	0.0545	0.0561	0.0589	0.0624	0.0642	0.0682	0.0714	0.0748	0.0793	0.0846	0.0907	0.0954	0.1002	0.1073	0.114	0.1208	0.1262	0.133	0.1413	0.1495	0.1592	0.1671	0.1846	0.1869	0.1977	0.2029	0.2043	0.2191	0.2445	0.2558	0.2543	0.2582	0.2624	0.2675
WT +GST-TIRTLR2	0.0664	0.084	0.1015	0.1237	0.1428	0.1698	0.2073	0.2618	0.3524	0.4775	0.6256	0.7922	0.9356	1.049	1.1362	1.2063	1.2507	1.2701	1.2875	1.3049	1.3129	1.3211	1.3269	1.3339	1.3373	1.3479	1.354	1.3617	1.3662	1.3756	1.38	1.3766	1.3905	1.3943	1.4041	1.406	1.4081	1.4151	1.4155	1.4183	1.4226	1.4244	1.4275	1.4279	1.432	1.4294	1.4372	1.4372	1.4387
	0.0651	0.0804	0.0947	0.1114	0.1295	0.1496	0.174	0.2127	0.2651	0.3317	0.4121	0.503	0.6092	0.7313	0.8467	0.9617	1.0642	1.1507	1.2	1.2375	1.266	1.2873	1.2987	1.3102	1.3214	1.3304	1.3413	1.35	1.3683	1.375	1.3826	1.3877	1.3955	1.3998	1.4054	1.4111	1.4139	1.4227	1.4249	1.4276	1.4333	1.4359	1.4411	1.4431	1.4472	1.4501	1.4528	1.4564	1.4592
	0.0591	0.073	0.0884	0.1004	0.1178	0.1413	0.1643	0.2087	0.2242	0.2766	0.3491	0.4392	0.5407	0.6559	0.7662	0.8786	0.9737	1.0719	1.1412	1.1852	1.2212	1.2464	1.2667	1.2801	1.2907	1.2983	1.3064	1.3264	1.336	1.3466	1.3491	1.3579	1.364	1.3709	1.3768	1.3819	1.388	1.3916	1.3991	1.4016	1.4074	1.411	1.416	1.4197	1.422	1.4254	1.4317	1.4325	1.4369
[truncated: 12 more columns]

## Sheet: Supplementary Fig. 9e
Time [min]	0	4.99355	9.99352	14.9931	19.9928	24.9925	29.9924	34.9921	39.9919	44.9917	49.9914	54.9913	59.991	64.9908	69.9904	74.9903	79.9902	84.9899	89.9895	94.9894	99.9891	104.989	109.989	114.989	119.988	124.988	129.988	134.988	139.987	144.987	149.987	154.987	159.986	164.986	169.986	174.986
WT control	0.0235	0.0216	0.0217	0.0216	0.0221	0.0227	0.024	0.0252	0.0263	0.0276	0.0295	0.0306	0.0327	0.0346	0.0368	0.0389	0.0409	0.0435	0.0465	0.049	0.0522	0.0555	0.0591	0.0625	0.0659	0.0699	0.0741	0.0781	0.0829	0.087	0.0917	0.0963	0.1008	0.106	0.1112	0.1162
	0.0214	0.0207	0.0205	0.0205	0.0209	0.0217	0.0228	0.0236	0.0251	0.026	0.0276	0.0294	0.0315	0.0333	0.0354	0.0372	0.0397	0.0418	0.0448	0.0469	0.0496	0.0527	0.056	0.0594	0.0625	0.0667	0.0705	0.0743	0.0783	0.083	0.0865	0.0904	0.0948	0.099	0.103	0.1079
WT +GST-TIRTLR2	0.0543	0.0518	0.0516	0.0501	0.0535	0.0621	0.0797	0.1115	0.1566	0.2135	0.2748	0.3337	0.3872	0.4352	0.4757	0.5162	0.5549	0.5877	0.6234	0.6502	0.6775	0.7113	0.7354	0.7706	0.7775	0.7911	0.7916	0.8113	0.829	0.8394	0.848	0.8619	0.8684	0.8819	0.8905	0.8996
	0.0506	0.0477	0.0496	0.0476	0.0495	0.0555	0.0676	0.0908	0.1237	0.1665	0.2139	0.2638	0.3164	0.36	0.3985	0.4376	0.4709	0.4989	0.5244	0.5492	0.5738	0.5965	0.6341	0.674	0.6941	0.7206	0.7321	0.7679	0.7897	0.7844	0.8057	0.806	0.8231	0.8336	0.849	0.8568
WT +GST-TIRTLR5	0.1272	0.1328	0.1538	0.1638	0.1703	0.1759	0.1827	0.1918	0.2053	0.2234	0.2245	0.2375	0.2504	0.2616	0.2701	0.2873	0.2936	0.3043	0.3183	0.3294	0.3385	0.3551	0.3729	0.3902	0.3996	0.4151	0.4264	0.4448	0.4633	0.4845	0.5009	0.5252	0.5468	0.5615	0.5779	0.5967
	0.123	0.1266	0.1273	0.131	0.1363	0.1396	0.1485	0.1604	0.1677	0.1758	0.1866	0.1956	0.2073	0.2176	0.2271	0.2391	0.2518	0.2645	0.2771	0.2888	0.3021	0.3132	0.3246	0.339	0.3529	0.3654	0.381	0.3981	0.4181	0.4372	0.4545	0.475	0.492	0.5133	0.5299	0.5501
Time [min]	0	2.99415	5.99418	8.99412	11.994	14.9939	17.9937	20.9935	23.9935	26.9933	29.9932	32.993	35.9929	38.9929	41.9926	44.9925	47.9926	50.9922	53.9921	56.9922	59.9919	62.9918	65.9918	68.9919	71.9915	74.9912	77.9914	80.9911	83.991	86.9909	89.9909	92.9908	95.9905	98.9903	101.99	104.99	107.99	110.99	113.99	116.99	119.99	122.99	125.989	128.99	131.989	134.989	137.989	140.989	143.989
WT +TIRMal	0.0394	0.0415	0.0467	0.0647	0.1012	0.1313	0.1552	0.1683	0.1712	0.1782	0.1825	0.1939	0.1991	0.214	0.2274	0.2456	0.2599	0.2767	0.288	0.3062	0.3145	0.3262	0.3338	0.3444	0.3512	0.3584	0.3675	0.3726	0.3829	0.3854	0.3939	0.4014	0.4039	0.4095	0.4158	0.4171	0.4261	0.4276	0.4354	0.4373	0.4422	0.4485	0.4518	0.4535	0.4625	0.465	0.4692	0.4738	0.4777
	0.0423	0.0448	0.0502	0.0729	0.1026	0.1289	0.1496	0.1597	0.1643	0.1716	0.175	0.1843	0.1979	0.2033	0.2234	0.2409	0.2561	0.2746	0.2848	0.2989	0.3112	0.3192	0.33	0.3381	0.3556	0.3571	0.3652	0.3731	0.3793	0.3852	0.3935	0.4012	0.4038	0.408	0.413	0.4165	0.4195	0.4278	0.4282	0.432	0.4361	0.4394	0.4478	0.4481	0.4537	0.4572	0.4614	0.4644	0.4694
[truncated: 11 more columns]
